# Supplementary material for: Hexosylceramides and Glycerophosphatidylcholine GPC(36:1) Increase in Multi-Organ Dysfunction Syndrome Patients with Pediatric Intensive Care Unit Admission over 8-Day Hospitalization
Source: J Pers Med. 2021 Apr 24;11(5):339. doi: 10.3390/jpm11050339 (PMC8145972; doi:10.3390/jpm11050339)
Supplement: Supplementary file 1 [file jpm-11-00339-s001.zip]

Archive with 1 entries (1 files):
- jpm-1131836-supplementary.pdf
